# Supplementary material for: Bioactive Profiling and Evaluation of Anti-Proliferative Potential of Salvadora persica Bark Extract in Triple-Negative Breast Cancer Cells: An In Vitro and Computational Analysis
Source: Life (Basel). 2026 Jun 3;16(6):943. doi: 10.3390/life16060943 (PMC13302017; doi:10.3390/life16060943)
Supplement: Supplementary file 1 [file life-16-00943-s001.zip]

Archive with 1 entries (1 files):
- life-4324520-supplementary.pdf
